# Supplementary material for: Characterization of Mutations Associated with Streptomycin Resistance in Multidrug-Resistant Mycobacterium tuberculosis in Zambia
Source: Antibiotics (Basel). 2021 Sep 26;10(10):1169. doi: 10.3390/antibiotics10101169 (PMC8532810; doi:10.3390/antibiotics10101169)
Supplement: Supplementary file 1 [file antibiotics-10-01169-s001.zip]

Archive with 2 entries (2 files):
- antibiotics-1367532-Supplementary Table S2 and 3.pdf
- Supplementary table S1_210819.xlsx
