# Supplementary material for: Characterization of Mutations Associated with Streptomycin Resistance in Multidrug-Resistant Mycobacterium tuberculosis in Zambia
Source: Antibiotics (Basel). 2021 Sep 26;10(10):1169. doi: 10.3390/antibiotics10101169 (PMC8532810; doi:10.3390/antibiotics10101169)
Supplement: Supplementary file 1 [file antibiotics-10-01169-s001.zip › Supplementary table S1_210819.xlsx]

## Sheet: 210819
	Demographics				Spoligotype Description, Binary (spacer number)																																											Spoligotype Description Octal	pattern name by SPOLDB 4
Sample_ID	Age	Sex	Reside	Date of collection
					1	2	3	4	5	6	7	8	9	10	11	12	13	14	15	16	17	18	19	20	21	22	23	24	25	26	27	28	29	30	31	32	33	34	35	36	37	38	39	40	41	42	43		SIT No.
ZM/SM/25	42	F	Lusaka	2014/10	1	1	1	0	0	0	0	1	1	0	1	1	1	1	1	1	1	1	1	0	0	0	0	0	0	0	0	0	0	0	0	0	0	0	0	1	1	1	1	1	1	1	1	703377400001771	21
ZM/SM/28	32	F	Lusaka	2014/11	1	1	1	0	0	0	0	1	1	0	1	1	1	1	1	1	1	1	1	0	0	0	0	0	0	0	0	0	0	0	0	0	0	0	0	1	1	1	1	1	1	1	1	703377400001771	21
ZM/SM/7	21	F	Mongu	2013/12	1	1	1	0	0	0	0	1	1	0	1	1	1	1	1	1	1	1	1	0	0	0	0	0	0	0	0	0	0	0	0	0	0	0	0	1	1	1	1	1	1	1	1	703377400001771	21
ZM/SM/37	21	M	Lusaka	2015/01	1	1	1	0	0	0	0	1	1	0	1	1	1	1	1	1	1	1	1	0	0	0	0	0	0	0	0	0	0	0	0	0	0	0	0	1	1	1	1	1	1	1	1	703377400001771	21
ZM/SM/52	50	F	Kafue	2015/06	1	1	1	0	0	0	0	1	1	0	1	1	1	1	1	1	1	1	1	0	0	0	0	0	0	0	0	0	0	0	0	0	0	0	0	1	1	1	1	1	1	1	1	703377400001771	21
ZM/SM/60	38	M	Lusaka	2015/10	1	1	1	0	0	0	0	1	1	0	1	1	1	1	1	1	1	1	1	0	0	0	0	0	0	0	0	0	0	0	0	0	0	0	0	1	1	1	1	1	1	1	1	703377400001771	21
ZM/SM/103	44	M	Lusaka	2016/12	1	1	1	0	0	0	0	1	1	0	1	1	1	1	1	1	1	1	1	0	0	0	0	0	0	0	0	0	0	0	0	0	0	0	0	1	1	1	1	1	1	1	1	703377400001771	21
ZM/SM/116	26	M	Lusaka	2017/02	1	1	1	0	0	0	0	1	1	0	1	1	1	1	1	1	1	1	1	0	0	0	0	0	0	0	0	0	0	0	0	0	0	0	0	1	1	1	1	1	1	1	1	703377400001771	21
ZM/SM/74	37	M	Lusaka	2016/04	1	1	1	0	0	0	0	1	1	0	1	1	1	1	1	1	1	1	1	0	0	0	0	0	0	0	0	0	0	0	0	0	0	0	0	1	1	1	1	1	1	1	1	703377400001771	21
ZM/SM/128	77	M	Lusaka	2012/07	1	1	1	0	0	0	0	1	1	0	1	1	1	1	1	1	1	1	1	0	0	0	0	0	0	0	0	0	0	0	0	0	0	0	0	1	1	1	1	1	1	1	1	703377400001771	21
ZM/SM/129	39	M	Lusaka	2012/07	1	1	1	0	0	0	0	1	1	0	1	1	1	1	1	1	1	1	1	0	0	0	0	0	0	0	0	0	0	0	0	0	0	0	0	1	1	1	1	1	1	1	1	703377400001771	21
ZM/SM/134	34	M	KAFUE	2016/08	1	1	1	0	0	0	0	1	1	0	1	1	1	1	1	1	1	1	1	0	0	0	0	0	0	0	0	0	0	0	0	0	0	0	0	1	1	1	1	1	1	1	1	703377400001771	21
ZM/SM/112	34	M	Lusaka	2017/1	1	1	1	0	0	0	0	1	1	0	1	1	1	1	1	1	1	1	1	0	0	0	0	0	0	0	0	0	0	0	0	0	0	0	0	1	1	1	1	1	1	1	1	703377400001771	21
ZM/SM/62	39	M	Monze	2015/11	1	1	1	0	0	0	0	1	1	0	1	1	1	1	1	1	1	1	1	0	0	0	0	0	0	0	0	0	0	0	0	0	0	0	0	1	1	1	1	1	1	1	1	703377400001771	21
ZM/SM/51	35	M	Lusaka	2015/5	1	1	1	0	0	0	0	1	1	0	1	1	1	1	1	1	1	1	1	0	0	0	0	0	0	0	0	0	0	0	0	0	0	0	0	1	1	1	1	1	1	1	1	703377400001771	21
ZM/SM/33	32	M	Lusaka	2014/12	1	1	1	0	0	0	0	1	1	0	1	1	1	1	1	1	1	1	1	0	0	0	0	0	0	0	0	0	0	0	0	0	0	0	0	1	1	1	1	1	1	1	1	703377400001771	21
ZM/SM/67	28	M	Lusaka	2016/03	1	1	1	0	0	0	0	1	1	0	1	1	1	1	1	1	1	1	1	0	0	0	0	0	0	0	0	0	0	0	0	0	0	0	0	1	1	1	1	1	1	1	1	703377400001771	21
ZM/SM/69	18	M	Lusaka	2016/03	1	1	1	0	0	0	0	1	1	0	1	1	1	1	1	1	1	1	1	0	0	0	0	0	0	0	0	0	0	0	0	0	0	0	0	1	1	1	1	1	1	1	1	703377400001771	21
ZM/SM/80	34	F	Lusaka	2016/06	1	1	1	0	0	0	0	1	1	0	1	1	1	1	1	1	1	1	1	0	0	0	0	0	0	0	0	0	0	0	0	0	0	0	0	1	1	1	1	1	1	1	1	703377400001771	21
ZM/SM/90	27	F	Lusaka	2016/11	1	1	1	0	0	0	0	1	1	0	1	1	1	1	1	1	1	1	1	0	0	0	0	0	0	0	0	0	0	0	0	0	0	0	0	1	1	1	1	1	1	1	1	703377400001771	21
ZM/SM/132	37	M	Lusaka	2016/05	1	1	1	0	0	0	0	1	1	0	1	1	1	1	1	1	1	1	1	0	0	0	0	0	0	0	0	0	0	0	0	0	0	0	0	1	1	1	1	1	1	1	1	703377400001771	21
ZM/SM/73	24	M	Lusaka	2016/03	1	1	1	0	0	0	0	1	1	0	1	1	1	1	1	1	1	1	1	0	0	0	0	0	0	0	0	0	0	0	0	0	0	0	0	1	1	1	1	1	1	1	1	703377400001771	21
ZM/SM/100	35	M	Lusaka	2016/12	1	1	1	0	0	0	0	1	1	0	1	1	1	1	1	1	1	1	1	0	0	0	0	0	0	0	0	0	0	0	0	0	0	0	0	1	1	1	1	1	1	1	1	703377400001771	21
ZM/SM/114	36	M	Lusaka	2017/02	1	1	1	0	0	0	0	1	1	0	1	1	1	1	1	1	1	1	1	0	0	0	0	0	0	0	0	0	0	0	0	0	0	0	0	1	1	1	1	1	1	1	1	703377400001771	21
ZM/SM/133	36	M	Lusaka	2016/05	1	1	1	0	0	0	0	1	1	0	1	1	1	1	1	1	1	1	1	0	0	0	0	0	0	0	0	0	0	0	0	0	0	0	0	1	1	1	1	1	1	1	1	703377400001771	21
ZM/SM/46	36	F	Lusaka	2015/03	1	1	1	0	0	0	0	1	1	0	1	1	1	1	1	1	1	1	1	0	0	0	0	0	0	0	0	0	0	0	0	0	0	0	0	1	1	1	1	1	1	1	1	703377400001771	21
ZM/SM/84		F	Lusaka	2016/08	1	1	1	0	0	0	0	1	1	0	1	1	1	1	1	1	1	1	1	0	0	0	0	0	0	0	0	0	0	0	0	0	0	0	0	1	1	1	1	1	1	1	1	703377400001771	21
ZM/SM/88	38	F	Lusaka	2016/10	1	1	1	0	0	0	0	1	1	0	1	1	1	1	1	1	1	1	1	0	0	0	0	0	0	0	0	0	0	0	0	0	0	0	0	1	1	1	1	1	1	1	1	703377400001771	21
ZM/SM/115	44	M	Lusaka	2017/02	1	1	1	0	0	0	0	1	1	0	1	1	1	1	1	1	1	1	1	0	0	0	0	0	0	0	0	0	0	0	0	0	0	0	0	1	1	1	1	1	1	1	1	703377400001771	21
ZM/SM/40	38	M	Lusaka	2015/02	1	1	1	0	0	0	0	1	1	0	1	1	1	1	1	1	1	1	1	0	0	0	0	0	0	0	0	0	0	0	0	0	0	0	0	1	1	1	1	1	1	1	1	703377400001771	21
ZM/SM/59	32	M	Lusaka	2015/10	1	1	1	0	0	0	0	1	1	0	1	1	1	1	1	1	1	1	1	0	0	0	0	0	0	0	0	0	0	0	0	0	0	0	0	1	1	1	1	1	1	1	1	703377400001771	21
ZM/SM/30	20	M	Lusaka	2014/9	1	1	1	0	0	0	0	1	1	0	1	1	1	1	1	1	1	1	1	0	0	0	0	0	0	0	0	0	0	0	0	0	0	0	0	1	1	1	1	1	1	1	1	703377400001771	21
ZM/SM/87	43	M	Lusaka	2016/9	1	1	1	0	0	0	0	1	1	0	1	1	1	1	1	1	1	1	1	0	0	0	0	0	0	0	0	0	0	0	0	0	0	0	0	1	1	1	1	1	1	1	1	703377400001771	21
ZM/SM/109	33	M	Lusaka	2017/1	1	1	1	0	0	0	0	1	1	0	1	1	1	1	1	1	1	1	1	0	0	0	0	0	0	0	0	0	0	0	0	0	0	0	0	1	1	1	1	1	1	1	1	703377400001771	21
ZM/SM/11	47	M	Katete	2014/2	1	0	1	1	1	1	1	1	1	1	1	1	1	1	1	1	1	1	0	1	0	1	1	1	1	1	1	1	0	0	0	0	1	0	1	1	1	1	1	1	1	1	1	577777277413771	Orphan
ZM/SM/35	40	F	Lusaka	2014/12	1	0	1	1	1	1	1	1	1	1	1	1	1	1	1	1	1	1	0	1	0	1	1	1	1	1	1	1	0	0	0	0	1	0	1	1	1	1	1	1	1	1	1	577777277413771	Orphan
ZM/SM/19	44	F	Lusaka	2014/06	1	1	1	0	1	1	1	1	1	1	1	1	1	1	1	1	1	1	1	1	1	1	1	0	1	0	0	0	0	0	0	1	0	0	0	0	1	1	1	1	1	1	1	737777764020771	Orphan
ZM/SM/58	52	M	Lusaka	2015/10	1	1	1	0	1	1	1	1	1	1	1	1	1	1	1	1	1	1	1	1	1	1	1	0	1	0	0	0	0	0	0	1	0	0	0	0	1	1	1	1	1	1	1	737777764020771	Orphan
ZM/SM/70	31	F	Lusaka	2016/03	1	1	1	0	1	1	1	1	1	1	1	1	1	0	0	0	1	1	1	1	1	1	1	0	1	0	0	0	0	0	0	1	0	0	0	0	1	1	1	1	1	1	1	737743764020771	Orphan
ZM/SM/97	34	F	Lusaka	2016/11	1	1	1	0	1	1	1	1	1	1	1	1	1	1	1	1	1	1	1	1	1	1	1	0	1	0	0	0	0	0	0	1	0	0	0	0	1	1	1	1	1	1	1	737777764020771	Orphan
ZM/SM/124	32	F	Lusaka	2012/01	1	1	1	1	1	1	1	1	1	1	1	1	1	1	1	1	1	1	1	1	1	1	1	1	1	1	1	1	1	1	0	1	0	0	0	0	1	1	1	1	1	1	1	777777777720771	50
ZM/SM/27	36	M	Lusaka	2014/11	0	0	0	0	0	0	0	0	0	0	0	0	0	0	0	0	0	0	0	0	0	0	0	0	1	1	1	1	1	1	1	1	0	0	0	0	1	1	1	1	1	1	1	7760771	4
ZM/SM/1	30	M	Lusaka	2013/09	1	1	0	1	1	1	1	1	1	1	1	1	1	1	1	1	1	1	1	1	0	0	0	0	1	1	1	1	1	1	1	1	0	0	0	0	1	1	1	1	1	1	1	677777607760771	20
ZM/SM/6	23	F	Lusaka	2013/12	1	1	0	1	1	1	1	1	1	1	1	1	1	1	1	1	1	1	1	1	0	0	0	0	1	1	1	1	1	1	1	1	0	0	0	0	1	1	1	1	1	1	1	677777607760771	20
ZM/SM/23	31	F	Lusaka	2014/10	1	1	0	1	1	1	1	1	1	1	1	1	1	1	1	1	1	1	1	1	0	0	0	0	1	1	1	1	1	1	1	1	0	0	0	0	1	1	1	1	1	1	1	677777607760771	20
ZM/SM/41	42	M	Lusaka	2015/02	1	1	0	1	1	1	1	1	1	1	1	1	1	1	1	1	1	1	1	1	0	0	0	0	1	1	1	1	1	1	1	1	0	0	0	0	1	1	1	1	1	1	1	677777607760771	20
ZM/SM/53	53	M	Lusaka	2015/06	1	1	0	1	1	1	1	1	1	1	1	1	1	1	1	1	1	1	1	1	0	0	0	0	1	1	1	1	1	1	1	1	0	0	0	0	1	1	1	1	1	1	1	677777607760771	20
ZM/SM/55	A	M	Lusaka	2015/07	1	1	0	1	1	1	1	1	1	1	1	1	1	1	1	1	1	1	1	1	0	0	0	0	1	1	1	1	1	1	1	1	0	0	0	0	1	1	1	1	1	1	1	677777607760771	20
ZM/SM/57	35	M	Lusaka	2015/10	1	1	0	1	1	1	1	1	1	1	1	1	1	1	1	1	1	1	1	1	0	0	0	0	1	1	1	1	1	1	1	1	0	0	0	0	1	1	1	1	1	1	1	677777607760771	20
ZM/SM/64	35	M	Lusaka	2015/12	1	1	0	1	1	1	1	1	1	1	1	1	1	1	1	1	1	1	1	1	0	0	0	0	1	1	1	1	1	1	1	1	0	0	0	0	1	1	1	1	1	1	1	677777607760771	20
ZM/SM/75	24	F	Lusaka	2016/04	1	1	0	1	1	1	1	1	1	1	1	1	1	1	1	1	1	1	1	1	0	0	0	0	1	1	1	1	1	1	1	1	0	0	0	0	1	1	1	1	1	1	1	677777607760771	20
ZM/SM/96	44	M	Lusaka	2016/11	1	1	0	1	1	1	1	1	1	1	1	1	1	1	1	1	1	1	1	1	0	0	0	0	1	1	1	1	1	1	1	1	0	0	0	0	1	1	1	1	1	1	1	677777607760771	20
ZM/SM/111	53	M	Lusaka	2017/01	1	1	0	1	1	1	1	1	1	1	1	1	1	1	1	1	1	1	1	1	0	0	0	0	1	1	1	1	1	1	1	1	0	0	0	0	1	1	1	1	1	1	1	677777607760771	20
ZM/SM/119	41	M	Lusaka	2017/03	1	1	0	1	1	1	1	1	1	1	1	1	1	1	1	1	1	1	1	1	0	0	0	0	1	1	1	1	1	1	1	1	0	0	0	0	1	1	1	1	1	1	1	677777607760771	20
ZM/SM/120		M	Lusaka	2017/03	1	1	0	1	1	1	1	1	1	1	1	1	1	1	1	1	1	1	1	1	0	0	0	0	1	1	1	1	1	1	1	1	0	0	0	0	1	1	1	1	1	1	1	677777607760771	20
ZM/SM/123	32	M	Lusaka	2012/01	1	1	0	1	1	1	1	1	1	1	1	1	1	1	1	1	1	1	1	1	0	0	0	0	1	1	1	1	1	1	1	1	0	0	0	0	1	1	1	1	1	1	1	677777607760771	20
ZM/SM/136	40	F	Lusaka	2016/11	1	1	0	1	1	1	1	1	1	1	1	1	1	1	1	1	1	1	1	1	0	0	0	0	1	1	1	1	1	1	1	1	0	0	0	0	1	1	1	1	1	1	1	677777607760771	20
ZM/SM/137	33	M	Lusaka	2017/03	1	1	0	1	1	1	1	1	1	1	1	1	1	1	1	1	1	1	1	1	0	0	0	0	1	1	1	1	1	1	1	1	0	0	0	0	1	1	1	1	1	1	1	677777607760771	20
ZM/SM/16	27	M	Lusaka	2014/05	1	1	0	1	1	1	1	1	1	1	1	1	1	1	1	1	1	1	1	1	0	0	0	0	1	1	1	1	1	1	1	1	0	0	0	0	1	1	1	1	1	1	1	677777607760771	20
ZM/SM/76	32	F	Lusaka	2016/05	1	1	1	1	1	1	1	1	1	1	1	1	1	1	1	1	1	1	1	1	0	0	0	0	1	1	0	0	0	0	1	1	0	0	0	0	1	1	1	1	1	1	1	777777606060771	59
ZM/SM/47	37	M	Mongu	2015/03	1	1	1	1	1	1	1	1	1	1	1	1	1	1	1	1	1	1	1	1	0	0	0	0	1	1	0	0	0	0	1	1	0	0	0	0	1	1	1	1	1	1	1	777777606060771	59
ZM/SM/72	24	M	Lusaka	2016/03	1	1	1	1	1	1	1	1	1	1	1	1	1	1	1	1	1	1	1	1	0	0	0	0	1	1	0	0	0	0	1	1	0	0	0	0	1	1	1	1	1	1	1	777777606060771	59
ZM/SM/4	33	F	Mongu	2013/11	1	1	1	1	1	1	1	1	1	1	1	1	1	1	1	1	1	1	1	1	0	0	0	0	1	1	0	0	0	0	1	1	0	0	0	0	1	1	1	1	1	1	1	777777606060771	59
ZM/SM/79	30	F	Mongu	201606	1	1	1	1	1	1	1	1	1	1	1	1	1	1	1	1	1	1	1	1	0	0	0	0	1	1	0	0	0	0	1	1	0	0	0	0	1	1	1	1	1	1	1	777777606060771	59
ZM/SM/94	20	F	Mongu	2016/11	1	1	1	1	1	1	1	1	1	1	1	1	1	1	1	1	1	1	1	1	0	0	0	0	1	1	0	0	0	0	1	1	0	0	0	0	1	1	1	1	1	1	1	777777606060771	59
ZM/SM/118	35	F	Mongu	2017/02	1	1	1	1	1	1	1	1	1	1	1	1	1	1	1	1	1	1	1	1	0	0	0	0	1	1	0	0	0	0	1	1	0	0	0	0	1	1	1	1	1	1	1	777777606060771	59
ZM/SM/2	29	M	Lusaka	2013/10	1	1	1	1	1	1	1	1	1	1	1	1	1	1	1	1	1	1	1	1	0	0	0	0	1	1	0	0	0	0	1	1	0	0	0	0	1	1	1	1	1	1	1	777777606060771	59
ZM/SM/17	26	F	Lusaka	2014/05	1	1	1	1	1	1	1	1	1	1	1	1	1	1	1	1	1	1	1	1	0	0	0	0	1	1	0	0	0	0	1	1	0	0	0	0	1	1	1	1	1	1	1	777777606060771	59
ZM/SM/44	78	F	Lusaka	2015/03	1	1	1	1	1	1	1	1	1	1	1	1	1	1	1	1	1	1	1	1	0	0	0	0	1	1	0	0	0	0	1	1	0	0	0	0	1	1	1	1	1	1	1	777777606060771	59
ZM/SM/71	24	M	Lusaka	2016/03	1	1	1	1	1	1	1	1	1	1	1	1	1	1	1	1	1	1	1	1	0	0	0	0	1	1	0	0	0	0	1	1	0	0	0	0	1	1	1	1	1	1	1	777777606060771	59
ZM/SM/110	38	F	Lusaka	2017/01	1	1	1	1	1	1	1	1	1	1	1	1	1	1	1	1	1	1	1	1	0	0	0	0	1	1	0	0	0	0	1	1	0	0	0	0	1	1	1	1	1	1	1	777777606060771	59
ZM/SM/12	A	M	Lusaka	2014/02	1	1	1	1	1	1	1	1	1	1	1	1	1	1	1	1	1	1	1	1	0	0	0	0	1	1	0	0	0	0	1	1	0	0	0	0	1	1	1	1	1	1	1	777777606060771	59
ZM/SM/39	37	M	Lusaka	2015/02	1	1	1	1	1	1	1	1	1	1	1	1	1	1	1	1	1	1	1	1	0	0	0	0	1	1	0	0	0	0	1	1	0	0	0	0	1	1	1	1	1	1	1	777777606060771	59
ZM/SM/89	36	M	Lusaka	2016/10	1	1	1	1	1	1	1	1	1	1	1	1	1	1	1	1	1	1	1	1	0	0	0	0	1	1	0	0	0	0	1	1	0	0	0	0	1	1	1	1	1	1	1	777777606060771	59
ZM/SM/92	25	M	Lusaka	2016/11	1	1	1	1	1	1	1	1	1	1	1	1	1	1	1	1	1	1	1	1	0	0	0	0	1	1	0	0	0	0	1	1	0	0	0	0	1	1	1	1	1	1	1	777777606060771	59
ZM/SM/104	38	M	Lusaka	2016/12	1	1	1	1	1	1	1	1	1	1	1	1	1	1	1	1	1	1	1	1	0	0	0	0	1	1	0	0	0	0	1	1	0	0	0	0	1	1	1	1	1	1	1	777777606060771	59
ZM/SM/49	38	M	Sesheke	2015/05	1	1	1	1	1	1	1	1	1	1	1	1	1	1	1	1	1	1	1	1	0	0	0	0	1	1	0	0	0	0	1	1	0	0	0	0	1	1	1	1	1	1	1	777777606060771	59
ZM/SM/14	27	M	Kapiri	2014/04	1	1	1	1	1	1	1	1	1	1	1	1	1	1	1	1	1	1	1	1	0	0	0	0	1	1	0	0	0	0	1	1	0	0	0	0	1	1	1	1	1	1	1	777777606060771	59
ZM/SM/42	32	M	Lusaka	2015/03	1	1	1	1	1	1	1	1	1	1	1	1	1	1	1	1	1	1	1	1	0	0	0	0	1	1	0	0	0	0	1	1	0	0	0	0	1	1	1	1	1	1	1	777777606060771	59
ZM/SM/83	22	M	Lusaka	2016/07	1	1	1	1	1	1	1	1	1	1	1	1	1	1	1	1	1	1	1	1	0	0	0	0	1	1	0	0	0	0	1	1	0	0	0	0	1	1	1	1	1	1	1	777777606060771	59
ZM/SM/99	29	M	Mongu	2016/12	1	1	1	1	1	1	1	1	1	1	1	1	1	1	1	1	1	1	1	1	0	0	0	0	1	1	0	0	0	0	1	1	0	0	0	0	1	1	1	1	1	1	1	777777606060771	59
ZM/SM/26	21	F	Lusaka	2014/10	1	1	1	1	1	1	1	1	1	1	1	1	1	1	1	1	1	1	1	1	0	0	0	0	1	1	0	0	0	0	1	1	0	0	0	0	1	1	1	1	1	1	1	777777606060771	59
ZM/SM/54	13	M	Lusaka	2015/07	1	1	1	1	1	1	1	1	1	1	1	1	1	1	1	1	1	1	1	1	0	0	0	0	1	1	0	0	0	0	1	1	0	0	0	0	1	1	1	1	1	1	1	777777606060771	59
ZM/SM/105	30	M	Lusaka	2016/12	1	1	1	1	1	1	1	1	1	1	1	1	1	1	1	1	1	1	1	1	0	0	0	0	1	1	0	0	0	0	1	1	0	0	0	0	1	1	1	1	1	1	1	777777606060771	59
ZM/SM/106	47	F	Lusaka	2016/12	1	1	1	1	1	1	1	1	1	1	1	1	1	1	1	1	1	1	1	1	0	0	0	0	1	1	0	0	0	0	1	1	0	0	0	0	1	1	1	1	1	1	1	777777606060771	59
ZM/SM/108	48	M	Lusaka	2017/01	1	1	1	1	1	1	1	1	1	1	1	1	1	1	1	1	1	1	1	1	0	0	0	0	1	1	0	0	0	0	1	1	0	0	0	0	1	1	1	1	1	1	1	777777606060771	59
ZM/SM/122	25	M	Lusaka	2011/11	1	1	1	1	1	1	1	1	1	1	1	1	1	1	1	1	1	1	1	1	0	0	0	0	1	1	0	0	0	0	1	1	0	0	0	0	1	1	1	1	1	1	1	777777606060771	59
ZM/SM/126	37	M	LUSAKA	2012/03	1	1	1	1	1	1	1	1	1	1	1	1	1	1	1	1	1	1	1	1	0	0	0	0	1	1	0	0	0	0	1	1	0	0	0	0	1	1	1	1	1	1	1	777777606060771	59
ZM/SM/8	A	M	MONZE	2014/01	1	1	1	1	1	1	1	1	1	1	1	1	1	1	1	1	1	1	1	1	0	0	0	0	1	0	0	0	0	0	1	1	0	0	0	0	1	1	1	0	1	1	1	777777604060731	811
ZM/SM/34	47	F	LUSAKA	2014/12	1	1	1	1	1	1	1	1	1	1	1	1	1	1	1	1	1	1	1	1	0	0	0	0	1	1	0	0	0	0	1	1	0	0	0	0	1	1	1	0	1	1	1	777777606060731	815
ZM/SM/36	32	M	Lusaka	2015/01	1	1	1	1	1	1	1	1	1	1	1	1	1	1	1	1	1	1	1	1	0	0	0	0	1	1	0	0	0	0	1	1	0	0	0	0	1	1	1	0	1	1	1	777777606060731	815
ZM/SM/63	33	M	Lusaka	2015/11	1	1	1	1	1	1	1	1	1	1	1	1	1	1	1	1	1	1	1	1	0	0	0	0	1	1	0	0	0	0	1	1	0	0	0	0	1	1	1	0	1	1	1	777777606060731	815
ZM/SM/135	39	M	Chongwe	2016/09	1	1	1	1	1	1	1	1	1	1	1	1	1	1	1	1	1	1	1	1	0	0	0	0	1	1	0	0	0	0	1	1	0	0	0	0	1	1	1	0	1	1	1	777777606060731	815
ZM/SM/15	59	F	Lusaka	2014/05	1	1	1	1	1	1	1	1	1	1	1	1	1	1	1	1	1	1	1	1	0	0	0	0	1	1	0	0	0	0	1	1	0	0	0	0	1	1	1	0	1	1	1	777777606060731	815
ZM/SM/93	17	M	Mongu	2016/11	1	1	1	1	1	1	1	1	1	1	1	1	1	1	1	1	1	1	1	1	0	0	0	0	1	1	0	0	0	0	1	1	0	0	0	0	1	1	1	0	1	1	1	777777606060731	815
ZM/SM/101	33	M	Lusaka	2016/12	1	1	1	1	1	1	1	1	1	1	1	1	1	1	1	1	1	1	1	1	0	0	0	0	1	1	0	0	0	0	1	1	0	0	0	0	1	1	1	0	1	1	0	777777606060730	Orphan
ZM/SM/50	18	F	Sesheke	2015/05	1	1	1	1	1	1	1	1	1	1	1	1	1	1	1	1	1	1	1	1	0	0	0	0	1	1	0	0	0	0	1	1	0	0	0	0	1	1	1	0	1	1	1	777777606060731	815
ZM/SM/20	39	M	Lusaka	2014/07	1	1	1	1	1	1	1	1	1	1	1	1	1	1	1	1	1	1	1	1	0	0	0	0	1	1	0	0	0	0	1	1	0	0	0	0	1	1	1	0	1	1	1	777777606060731	815
ZM/SM/86	11	F	Lusaka	2016/09	1	1	1	1	1	1	1	1	1	1	1	1	1	1	1	1	1	1	1	1	0	0	0	0	1	1	0	0	0	0	1	1	0	0	0	0	1	1	1	0	1	1	1	777777606060731	815
ZM/SM/65	29	F	Lusaka	2016/01	1	1	1	1	1	1	1	1	1	1	1	1	1	1	1	1	1	1	1	1	0	0	0	0	1	1	0	0	0	0	1	1	0	0	0	0	1	1	1	0	1	1	1	777777606060731	815
ZM/SM/131	75	M	Lusaka	2016/04	1	1	1	1	1	1	1	1	1	1	1	1	1	1	1	1	1	1	1	1	0	0	0	0	1	1	0	0	0	0	1	1	0	0	0	0	1	1	1	0	1	1	1	777777606060731	815
ZM/SM/24	39	M	Lusaka	2014/10	1	1	1	1	1	1	1	1	1	1	1	1	1	1	1	1	1	1	1	1	0	0	0	0	1	1	0	0	0	0	1	1	0	0	0	0	1	1	1	0	1	1	1	777777606060731	815
ZM/SM/125	31	M	Lusaka	2012/02	1	1	1	1	1	1	1	1	1	1	1	1	1	1	1	1	1	1	1	1	0	0	0	0	1	1	0	0	0	0	1	1	0	0	0	0	1	1	1	0	1	1	1	777777606060731	815
ZM/SM/117	40	M	Mongu	2017/02	0	1	1	1	1	1	1	1	1	1	1	1	1	1	1	1	1	1	1	1	0	0	0	0	1	1	0	0	0	0	1	1	0	0	0	0	1	1	1	1	1	1	1	377777606060771	2173
ZM/SM/31	27	M	Lusaka	2014/12	1	1	1	1	1	1	1	1	1	0	0	1	1	1	1	1	1	1	1	1	0	0	0	0	1	1	0	0	0	0	1	1	0	0	0	0	1	1	1	1	1	1	1	777177606060771	Orphan
ZM/SM/68	38	F	Lusaka	2016/03	1	1	1	1	1	1	1	1	1	0	0	1	1	1	1	1	1	1	1	1	0	0	0	0	1	1	0	0	0	0	1	1	0	0	0	0	1	1	1	1	1	1	1	777177606060771	Orphan
ZM/SM/95	33	M	Lusaka	2016/11	1	0	1	1	1	1	1	1	1	1	1	1	1	1	1	1	1	1	1	1	0	0	0	0	1	1	0	0	0	0	1	1	0	0	0	0	1	1	1	0	1	1	1	577777606060731	Orphan
ZM/SM/139	32	M	Lusaka	2017/04	1	1	1	1	1	1	1	1	1	1	1	1	1	1	1	0	0	0	1	1	0	0	0	0	1	1	0	0	0	0	1	1	0	0	0	0	1	1	1	0	1	1	1	777770606060731	Orphan
ZM/SM/5	35	M	Chongwe	2013/12	1	1	1	1	1	1	1	1	1	1	1	1	1	1	1	1	1	1	1	1	0	0	0	0	1	1	1	1	1	1	1	1	0	0	0	0	1	1	1	1	1	1	1	777777607760771	42
ZM/SM/78	29	M	Kitwe	2016/06	1	1	1	1	1	1	1	1	1	1	1	1	1	1	1	1	1	1	1	1	0	0	0	0	1	1	1	1	1	1	1	1	0	0	0	0	1	1	1	1	1	1	1	777777607760771	42
ZM/SM/22	39	M	Lusaka	2014/10	1	1	1	1	1	1	1	1	1	1	1	1	1	1	1	1	1	1	1	1	0	0	0	0	1	1	1	1	1	1	1	1	0	0	0	0	1	1	1	1	1	1	1	777777607760771	42
ZM/SM/29	38	F	Lusaka	2014/11	1	1	1	1	1	1	1	1	0	0	1	1	1	1	1	1	1	1	1	1	1	1	1	1	1	1	1	1	1	1	1	1	0	0	0	0	1	1	1	1	1	1	1	776377777760771	34
ZM/SM/113	43	M	Lusaka	2017/02	1	1	1	1	1	1	1	1	1	1	1	1	0	1	1	1	1	1	1	1	1	1	1	1	1	1	1	1	1	1	1	1	0	0	0	0	1	1	1	0	1	1	1	777737777760731	73
ZM/SM/48		F	Lusaka	2015/04	1	1	1	1	1	1	1	1	1	1	1	1	1	1	1	1	1	1	1	1	1	1	1	1	1	1	1	1	1	1	1	1	0	0	0	0	1	1	1	1	1	1	1	777777777760771	53
ZM/SM/77	37	F	Lusaka	2016/05	1	1	1	1	1	1	1	1	1	1	1	1	1	1	1	1	1	1	1	1	1	1	1	1	1	1	1	1	1	1	1	1	0	0	0	0	1	1	1	1	1	1	1	777777777760771	53
ZM/SM/61	38	M	Lusaka	2015/11	1	1	1	1	1	1	1	1	1	1	1	1	1	1	1	1	1	1	1	1	1	1	1	1	1	1	1	1	1	1	1	1	0	0	0	0	1	1	1	1	1	1	1	777777777760771	53
ZM/SM/98	44	M	Kafue	2016/12	1	1	1	1	1	1	1	1	1	1	1	1	1	1	1	1	1	1	1	1	1	1	1	1	1	1	1	1	1	1	1	1	0	0	0	0	1	1	1	1	1	1	1	777777777760771	53
ZM/SM/107	35	M	Kafue	2016/12	1	1	1	1	1	1	1	1	1	1	1	1	1	1	1	1	1	1	1	1	1	1	1	1	1	1	1	1	1	1	1	1	0	0	0	0	1	1	1	1	1	1	1	777777777760771	53
ZM/SM/38	39	M	Lusaka	2015/01	1	1	1	1	1	1	1	1	1	1	1	1	1	1	1	1	1	1	1	1	1	1	1	1	1	1	1	1	1	1	1	1	0	0	0	0	1	1	1	1	1	1	1	777777777760771	53
ZM/SM/85	51	M	Lusaka	2016/08	1	1	1	1	1	1	1	1	1	1	1	1	1	1	1	1	1	1	1	1	1	1	1	1	1	1	1	1	1	1	1	1	0	0	0	0	1	1	1	1	1	1	1	777777777760771	53
ZM/SM/18	18	F	Lusaka	2014/06	1	1	1	1	1	1	1	1	1	1	1	1	1	1	1	1	1	1	1	1	1	1	1	1	1	1	1	1	1	1	1	1	0	0	0	0	1	1	1	1	1	1	1	777777777760771	53
ZM/SM/21	18	F	Lusaka	2014/08	1	1	1	1	1	1	1	1	1	1	1	1	1	1	1	1	1	1	1	1	1	1	1	1	1	1	1	1	1	1	1	1	0	0	0	0	1	1	1	1	1	1	1	777777777760771	53
ZM/SM/102	33	M	Lusaka	2016/12	1	1	1	1	1	1	1	1	1	1	1	1	1	1	1	1	1	1	1	1	1	1	1	1	1	1	1	1	1	1	1	1	0	0	0	0	1	1	1	1	1	1	1	777777777760771	53
ZM/SM/138	36	M	Lusaka	2017/03	1	1	1	1	1	1	1	1	1	1	1	1	1	1	1	1	1	1	1	1	1	1	1	1	1	1	1	1	1	1	1	1	0	0	0	0	1	1	1	1	1	1	1	777777777760771	53
ZM/SM/127	28	M	Lusaka	2012	1	1	1	1	1	1	1	1	1	1	1	1	1	1	1	1	1	1	1	1	1	1	1	1	1	1	1	1	1	1	1	1	0	0	0	0	1	1	1	1	1	1	1	777777777760771	53
ZM/SM/81	23	M	Ndola	2016/07	1	1	1	1	1	1	1	1	1	1	1	1	1	1	1	1	1	1	1	1	1	1	1	1	1	1	1	1	1	1	1	1	0	0	0	0	1	1	1	0	1	1	1	777777777760731	52
ZM/SM/130	9	M	Lusaka	2015/04	1	1	1	1	1	1	1	1	1	1	1	1	1	1	1	1	1	1	1	1	1	1	1	1	1	1	1	1	1	1	1	1	0	0	0	0	1	1	1	0	1	1	1	777777777760731	52
ZM/SM/32	29	M	Lusaka	2014/12	1	1	1	1	1	1	1	1	1	1	1	1	1	1	1	1	1	1	1	1	1	1	1	1	1	1	1	1	1	1	1	1	0	0	0	0	1	1	1	0	1	1	1	777777777760731	52
ZM/SM/56	26	F	Lusaka	2015/09	1	1	1	1	1	1	1	1	1	1	1	1	1	1	1	1	1	1	1	1	1	1	1	1	1	1	1	1	1	1	1	1	0	0	0	0	1	1	1	0	1	1	1	777777777760731	52
ZM/SM/121	37	M	Lusaka	2017/04	1	1	1	1	1	1	1	1	1	1	1	1	1	1	1	1	1	1	1	1	1	1	1	1	1	1	1	1	1	1	1	1	0	0	0	0	1	1	1	0	1	1	1	777777777760731	52
ZM/SM/82	29	F	Ndola	2016/07	1	1	1	1	1	1	1	1	1	1	1	1	1	1	1	1	1	1	1	1	1	1	1	1	1	1	1	0	1	1	1	1	0	0	0	0	1	1	1	0	1	1	1	777777777360731	317
ZM/SM/9	48	F	Lusaka	2014/01	1	1	1	1	1	1	1	1	1	1	1	1	1	1	1	1	1	0	1	1	1	1	1	1	1	1	1	1	1	1	1	1	0	0	0	0	1	1	0	0	0	0	1	777776777760601	137
ZM/SM/43	23	F	Lusaka	2015/03	1	1	1	1	1	1	1	1	1	1	1	1	1	1	1	1	1	0	1	1	1	1	1	1	1	1	1	1	1	1	1	1	0	0	0	0	1	1	0	0	0	0	1	777776777760601	137
ZM/SM/45	A	F	Lusaka	2015/03	1	1	1	1	1	1	1	1	1	1	1	1	1	1	1	1	1	0	1	1	1	1	1	1	1	1	1	1	1	1	1	1	0	0	0	0	1	1	0	0	0	0	1	777776777760601	137
ZM/SM/66	29	F	Lusaka	2016/03	1	1	1	1	1	1	1	1	1	1	1	1	1	1	1	1	1	0	1	1	1	1	1	1	1	1	1	1	1	1	1	1	0	0	0	0	1	1	0	0	0	0	1	777776777760601	137
ZM/SM/3	30	M	Lusaka	2013/10	1	1	1	1	1	1	1	1	1	1	1	1	1	1	1	1	1	0	1	1	1	1	1	1	1	1	1	1	1	1	1	1	0	0	0	0	1	1	0	0	0	0	1	777776777760601	137
ZM/SM/13	20	M	Lusaka	2014/04	1	1	1	1	1	1	1	1	1	1	1	1	1	1	1	1	1	0	1	1	1	1	1	1	1	1	1	1	1	1	1	1	0	0	0	0	1	1	0	0	0	0	1	777776777760601	137
ZM/SM/91	35	M	Lusaka	2016/11	1	1	1	1	1	1	1	1	1	1	1	1	1	1	1	1	1	0	1	1	1	1	1	1	1	1	1	1	1	1	1	1	0	0	0	0	1	1	0	0	0	0	1	777776777760601	137
[truncated: 15 more columns]
